# Supplementary material for: A Fiber-Optic Sensor-Embedded and Machine Learning Assisted Smart Helmet for Multi-Variable Blunt Force Impact Sensing in Real Time
Source: Biosensors (Basel). 2022 Dec 13;12(12):1159. doi: 10.3390/bios12121159 (PMC9775411; doi:10.3390/bios12121159)
Supplement: Supplementary file 1 [file biosensors-12-01159-s001.zip]

Archive with 1 entries (1 files):
- biosensors-1989832-supplementary.pdf
